# Supplementary material for: The Spindle Assembly Checkpoint Functions during Early Development in Non-Chordate Embryos
Source: Cells. 2020 Apr 28;9(5):1087. doi: 10.3390/cells9051087 (PMC7290841; doi:10.3390/cells9051087)
Supplement: Supplementary file 1 [file cells-09-01087-s001.zip]

Archive with 23 entries (20 files):
- ChenevertSupplementary/
- ChenevertSupplementary/Chenevert_FigureS1.pdf
- __MACOSX/
- __MACOSX/ChenevertSupplementary/
- __MACOSX/ChenevertSupplementary/._Chenevert_FigureS1.pdf
- ChenevertSupplementary/Chenevert_FigureS2.pdf
- __MACOSX/ChenevertSupplementary/._Chenevert_FigureS2.pdf
- ChenevertSupplementary/Chenevert_FigureS3.pdf
- __MACOSX/ChenevertSupplementary/._Chenevert_FigureS3.pdf
- ChenevertSupplementary/Chenevert_TableS2.pdf
- __MACOSX/ChenevertSupplementary/._Chenevert_TableS2.pdf
- ChenevertSupplementary/Video S1.avi
- __MACOSX/ChenevertSupplementary/._Video S1.avi
- ChenevertSupplementary/Chenevert_TableS3.pdf
- __MACOSX/ChenevertSupplementary/._Chenevert_TableS3.pdf
- ChenevertSupplementary/VideoS3.avi
- __MACOSX/ChenevertSupplementary/._VideoS3.avi
- ChenevertSupplementary/Chenevert_TableS1.pdf
- __MACOSX/ChenevertSupplementary/._Chenevert_TableS1.pdf
- ChenevertSupplementary/VideoS2.avi
- __MACOSX/ChenevertSupplementary/._VideoS2.avi
- ChenevertSupplementary/Chenevert_TableS4.pdf
- __MACOSX/ChenevertSupplementary/._Chenevert_TableS4.pdf
